# Supplementary material for: Changes of IgG N-Glycosylation in Thyroid Autoimmunity: The Modulatory Effect of Methimazole in Graves’ Disease and the Association With the Severity of Inflammation in Hashimoto’s Thyroiditis
Source: Front Immunol. 2022 Mar 15;13:841710. doi: 10.3389/fimmu.2022.841710 (PMC8965101; doi:10.3389/fimmu.2022.841710)
Supplement: Supplementary Table 1 — UPLC-MS N-glycan peaks annotation. Glycan structures were identified in Waters UNIFI Scientific Information System based on glucose unit values (GU) and the exact mass. The Oxford notation was used for glycan names and symbolic representations. Observed GU and observed masses were calculated as averages of all samples analysed. The structures of N-glycans in Oxford notation (UOXF) were prepared in Sugar Bind software (https://sugarbind.expasy.org/). [file Table_1.xlsx]

## Sheet: Arkusz1
Supplementary Table 1. UPLC-MS N-glycan peaks annotation. Glycan structures were identified in Waters UNIFI Scientific Information System based on glucose unit values (GU) and the exact mass. The Oxford notation was used for glycan names and symbolic representations. Observed GU and observed masses were calculated as averages of all samples analysed. The structures of N-glycans in Oxford notation…
Glycan peak	Component name	Expected GU	Observed GU	Expected mass (Da)	Observed mass (Da)	N-glycan structure (UOXF notation)
GP1	F(6)A1	5.3345	5.32093	1379.53	1379.54
GP2	A2	5.4149	5.43911	1436.56	1436.55
GP3	F(6)A2	5.8741	5.84537	1582.61	1582.61
GP4	M5	6.15	6.10575	1354.5	1354.5
GP5	F(6)A2B	6.2446	6.20247	1785.69	1785.69
GP6	A2[3]G(4)1	6.3721	6.29795	1598.61	1598.61
GP7	A2[6]BG(4)1	6.5593	6.50806	1801.69	1801.68
GP8	F(6)A2[6]G(4)1	6.7	6.58207	1744.67	1744.66
GP9	F(6)A2[3]G(4)1	6.8168	6.69519	1744.67	1744.66
GP10	F(6)A2[6]BG(4)1	6.9498	6.86088	1947.75	1947.74
GP11	F(6)A2[3]BG(4)1	7.0836	6.96564	1947.75	1947.74
GP12	A2G(4)2	7.1013	7.04769	1760.66	1760.66
GP13	A2BG(4)2	7.3784	7.27112	1963.74	1963.74
GP14	F(6)A2G(4)2	7.6019	7.42658	1906.72	1906.71
GP15	F(6)A2BG(4)2	7.7498	7.61994	2109.8	2109.79
GP16	F(6)A2[6]G(4)1S1	7.8791	7.80427	2035.76	2035.76
GP17	F(6)A2[3]G(4)1S1	7.9836	7.94158	2035.76	2035.76
GP18	A2G(4)2S1	8.381	8.27914	2051.76	2051.75
GP19	A2BG(4)2S1	8.5327	8.57905	2254.84	2254.83
GP20	F(6)A2G(4)2S1	8.7938	8.65608	2197.81	2197.81
GP21	F(6)A2BG(4)2S1	9.016	8.92307	2400.89	2400.89
GP22	A2G(4)2S2	9.6669	9.543	2342.85	2342.85
GP23	A2BG(4)2S2	9.8048	9.74892	2545.93	2545.93
GP24	F(6)A2G(4)2S2	10.042	9.89921	2488.91	2488.91
GP25	F(6)A2BG(4)2S2	10.171	10.0662	2691.99	2691.99
